# Supplementary material for: Production of MHCII‐expressing classical monocytes increases during aging in mice and humans
Source: Aging Cell. 2022 Aug 30;21(10):e13701. doi: 10.1111/acel.13701 (PMC9577948; doi:10.1111/acel.13701)
Supplement: Supplementary file 2 — Tables S1–S4 [file ACEL-21-e13701-s002.xlsx]

## Sheet: Table S1. Old vs. Young DEG
Table S1A. Old versus Young Ly6Chi monocytes from male mice.								Table S1B. DEGs for Old versus Young Ly6Chi monocytes from female mice (all cells).								Table S1C. DEGs for Old versus Young Ly6Chi monocytes from female mice (downsampled).										Table S1D. DEGs for Old versus Young Ly6Chi monocytes from both male and female (dowsampled).
genes	p_val	avg_log2FC	pct.1	pct.2	p_val_adj			genes	p_val	avg_log2FC	pct.1	pct.2	p_val_adj			genes	p_val	avg_log2FC	pct.1	pct.2	p_val_adj					genes	Male_p_val	Male_avg_log2FC	Male_pct.1	Male_pct.2	Male_p_val_adj	Female_p_val	Female_avg_log2FC	Female_pct.1	Female_pct.2	Female_p_val_adj	combined_avg_log2FC	logFC_mult	combined_p_values_adj
AW112010	2.28565e-40	1.64715	0.595	0.244	6.39936e-36			Cd74	1.06641e-52	1.47459	0.758	0.639	2.98574e-48			Cd74	5.56187e-12	1.50182	0.762	0.645	1.55721e-07					Cd74	1.26538e-08	1.45544	0.5	0.368	0.000354281	5.56187e-12	1.50182	0.762	0.645	1.55721e-07	1.47863	2.1858	1.3583e-09
H2-Eb1	7.51231e-14	1.60277	0.177	0.047	2.1033e-09			H2-Aa	1.94278e-65	1.28135	0.338	0.174	5.43939e-61			H2-Ab1	1.5579e-17	1.23365	0.361	0.161	4.3618e-13					H2-Ab1	1.89222e-12	1.58573	0.24	0.094	5.29784e-08	1.5579e-17	1.23365	0.361	0.161	4.3618e-13	1.40969	1.95623	1.06792e-18
H2-Ab1	1.89222e-12	1.58573	0.24	0.094	5.29784e-08			H2-Ab1	1.43934e-74	1.21065	0.352	0.174	4.02987e-70			H2-Aa	7.59823e-11	1.197	0.31	0.17	2.12735e-06					H2-Eb1	7.51231e-14	1.60277	0.177	0.047	2.1033e-09	2.20685e-12	1.02686	0.229	0.09	6.17875e-08	1.31481	1.64582	4.88371e-15
Cd74	1.26538e-08	1.45544	0.5	0.368	0.000354281			H2-Eb1	2.94236e-55	1.14101	0.236	0.104	8.23802e-51			H2-Eb1	2.20685e-12	1.02686	0.229	0.09	6.17875e-08					H2-Aa	1.08024e-12	1.42524	0.221	0.08	3.02444e-08	7.59823e-11	1.197	0.31	0.17	2.12735e-06	1.31112	1.70601	2.01866e-12
H2-Aa	1.08024e-12	1.42524	0.221	0.08	3.02444e-08			AW112010	4.04395e-176	0.942531	0.649	0.337	1.13223e-171			AW112010	5.50871e-28	0.962555	0.634	0.338	1.54233e-23					AW112010	2.28565e-40	1.64715	0.595	0.244	6.39936e-36	5.50871e-28	0.962555	0.634	0.338	1.54233e-23	1.30485	1.58547	1.32813e-56
Ly6i	3.47959e-14	1.06074	0.179	0.047	9.74214e-10			Chil3	1.40719e-69	0.824763	0.868	0.781	3.93984e-65			Chil3	2.80031e-12	0.843859	0.857	0.785	7.84032e-08					S100a8	0.0122125	0.971711	0.382	0.307	1	0.000661561	0.723977	0.364	0.272	1	0.847844	0.703497	1
S100a8	0.0122125	0.971711	0.382	0.307	1			H2-Q7	2.43779e-192	0.598931	0.455	0.14	6.82532e-188			S100a8	0.000661561	0.723977	0.364	0.272	1					Ly6i	3.47959e-14	1.06074	0.179	0.047	9.74214e-10	9.18267e-07	0.320193	0.192	0.097	0.0257096	0.690464	0.33964	6.36443e-10
Ifitm1	1.55332e-10	0.800634	0.141	0.039	4.34898e-06			Vcan	3.4028e-78	0.539352	0.407	0.207	9.52717e-74			Vcan	2.86785e-21	0.655455	0.394	0.159	8.0294e-17					H2-K1	5.24634e-17	0.528305	0.918	0.805	1.46887e-12	9.12555e-36	0.537746	0.998	0.992	2.55497e-31	0.533025	0.284094	3.70371e-41
Gngt2	9.49999e-09	0.6141	0.578	0.388	0.000265981			H2-K1	3.16666e-172	0.516559	0.999	0.995	8.86601e-168			S100a9	0.155316	0.649447	0.208	0.179	1					Gngt2	9.49999e-09	0.6141	0.578	0.388	0.000265981	3.22757e-12	0.409743	0.658	0.449	9.03655e-08	0.511921	0.251623	6.11739e-10
Gbp2	7.35589e-14	0.582205	0.154	0.034	2.0595e-09			H2-DMb1	7.03466e-48	0.492828	0.768	0.634	1.96956e-43			H2-K1	9.12555e-36	0.537746	0.998	0.992	2.55497e-31					Gbp2	7.35589e-14	0.582205	0.154	0.034	2.0595e-09	2.60254e-14	0.43058	0.312	0.137	7.2866e-10	0.506392	0.250686	6.30894e-17
Prtn3	4.16483e-09	0.531691	0.597	0.447	0.000116607			Ifi27l2a	2.04468e-48	0.478034	0.942	0.869	5.7247e-44			H2-Q7	7.90144e-32	0.533322	0.449	0.146	2.21225e-27					Elane	0.0356504	0.461222	0.511	0.454	1	0.236354	0.470038	0.746	0.712	1	0.46563	0.216792	1
Stat1	5.81757e-10	0.528772	0.365	0.207	1.6288e-05			Gngt2	7.08614e-59	0.438746	0.652	0.453	1.98398e-54			Ifi27l2a	6.05985e-11	0.506403	0.942	0.869	1.69664e-06					H2-Q7	3.81172e-15	0.394548	0.144	0.024	1.06721e-10	7.90144e-32	0.533322	0.449	0.146	2.21225e-27	0.463935	0.210421	2.01473e-35
H2-K1	5.24634e-17	0.528305	0.918	0.805	1.46887e-12			Nfkbia	3.49071e-83	0.434134	0.824	0.627	9.77328e-79			Ctsc	4.35836e-25	0.495701	0.986	0.973	1.22025e-20					Prtn3	4.16483e-09	0.531691	0.597	0.447	0.000116607	0.000192361	0.376694	0.875	0.833	1	0.454192	0.200285	0.00117268
Ifi47	2.75087e-12	0.486689	0.357	0.177	7.7019e-08			Camk2d	4.80047e-111	0.429677	0.654	0.383	1.34403e-106			Elane	0.236354	0.470038	0.746	0.712	1					Plac8	7.65383e-07	0.437692	0.981	0.989	0.0214292	2.68394e-21	0.443804	1	0.998	7.51448e-17	0.440748	0.19425	6.75842e-17
Aif1	1.08459e-07	0.472571	0.567	0.401	0.00303663			Pim1	3.88317e-82	0.422933	0.766	0.582	1.08721e-77			H2-DMb1	9.06907e-12	0.452801	0.782	0.619	2.53916e-07					Fcgr1	6.77267e-13	0.429236	0.276	0.111	1.89621e-08	3.34104e-17	0.438195	0.6	0.346	9.35423e-13	0.433715	0.188089	8.24419e-19
Prss34	0.103971	0.464901	0.103	0.074	1			Ctsc	8.08246e-90	0.380838	0.991	0.977	2.26293e-85			Plac8	2.68394e-21	0.443804	1	0.998	7.51448e-17					Stat1	5.81757e-10	0.528772	0.365	0.207	1.6288e-05	1.47781e-08	0.337484	0.729	0.563	0.000413758	0.433128	0.178452	1.33541e-07
Elane	0.0356504	0.461222	0.511	0.454	1			Fcgr1	8.99289e-79	0.377917	0.612	0.373	2.51783e-74			Fcgr1	3.34104e-17	0.438195	0.6	0.346	9.35423e-13					H2-DMb1	1.72232e-06	0.406642	0.555	0.405	0.0482214	9.06907e-12	0.452801	0.782	0.619	2.53916e-07	0.429722	0.184128	2.35311e-07
2810417H13Rik	8.44468e-07	0.445694	0.53	0.402	0.0236434			Gda	6.3977e-54	0.375391	0.866	0.741	1.79123e-49			Gbp2	2.60254e-14	0.43058	0.312	0.137	7.2866e-10					Psmb8	1.71087e-18	0.438999	0.937	0.877	4.7901e-14	3.30781e-30	0.382604	0.998	0.982	9.26121e-26	0.410801	0.167963	3.96203e-37
Cd63	0.230588	0.444663	0.106	0.087	1			Gbp2	1.30837e-45	0.371827	0.287	0.152	3.66317e-41			Nfkbia	3.93311e-14	0.422875	0.824	0.634	1.10119e-09					Ctsc	0.000178269	0.281086	0.892	0.883	1	4.35836e-25	0.495701	0.986	0.973	1.22025e-20	0.388394	0.139335	5.71721e-19
Psmb8	1.71087e-18	0.438999	0.937	0.877	4.7901e-14			Plac8	1.14481e-82	0.366244	1	0.999	3.20523e-78			Pim1	2.78803e-14	0.420025	0.761	0.584	7.80593e-10					Tap1	9.46319e-11	0.409446	0.382	0.207	2.6495e-06	1.69744e-12	0.348469	0.783	0.645	4.75248e-08	0.378957	0.142679	3.86605e-12
Plac8	7.65383e-07	0.437692	0.981	0.989	0.0214292			Psmb8	3.87059e-157	0.358394	0.998	0.988	1.08369e-152			Camk2d	5.8126e-16	0.419054	0.613	0.384	1.62741e-11					Psmb9	3.06508e-09	0.396073	0.705	0.542	8.5816e-05	2.3578e-16	0.348873	0.921	0.838	6.60136e-12	0.372473	0.138179	2.04547e-14
Fcgr1	6.77267e-13	0.429236	0.276	0.111	1.89621e-08			H2-T22	1.68736e-69	0.355649	0.725	0.543	4.72428e-65			Srgn	2.17423e-08	0.416365	0.945	0.862	0.00060874					Ifi30	4.31765e-14	0.423759	0.899	0.847	1.20886e-09	3.18125e-14	0.317367	0.993	0.988	8.90685e-10	0.370563	0.134487	4.5623e-17
Isg15	6.11616e-06	0.428107	0.202	0.107	0.17124			Psmb9	1.46657e-86	0.345842	0.929	0.836	4.1061e-82			Gngt2	3.22757e-12	0.409743	0.658	0.449	9.03655e-08					Camk2d	6.11698e-10	0.294393	0.279	0.13	1.71263e-05	5.8126e-16	0.419054	0.613	0.384	1.62741e-11	0.356723	0.123366	1.02613e-14
Ifi30	4.31765e-14	0.423759	0.899	0.847	1.20886e-09			Cfh	4.87771e-51	0.344245	0.378	0.215	1.36566e-46			H2-T22	1.25658e-17	0.407127	0.727	0.508	3.51818e-13					Cfh	2.09358e-05	0.287751	0.224	0.128	0.586161	3.39074e-12	0.406093	0.373	0.196	9.4934e-08	0.346922	0.116854	9.85182e-07
Tap1	9.46319e-11	0.409446	0.382	0.207	2.6495e-06			Ifi30	9.17097e-81	0.33114	0.994	0.989	2.56769e-76			Cfh	3.39074e-12	0.406093	0.373	0.196	9.4934e-08					B2m	7.49593e-12	0.315198	0.998	0.996	2.09871e-07	7.00832e-22	0.366919	1	1	1.96219e-17	0.341059	0.115652	2.25862e-22
H2-DMb1	1.72232e-06	0.406642	0.555	0.405	0.0482214			B2m	4.34271e-93	0.324431	1	0.999	1.21587e-88			Calr	1.54954e-15	0.39834	0.94	0.853	4.33841e-11					Gsr	7.09309e-11	0.357471	0.882	0.78	1.98592e-06	2.50902e-14	0.324364	0.986	0.961	7.02474e-10	0.340918	0.115951	4.91143e-14
Mif	5.73375e-07	0.403441	0.589	0.456	0.0160534			Tap1	7.31302e-65	0.323522	0.805	0.658	2.0475e-60			Ms4a6d	6.51098e-09	0.392492	0.653	0.498	0.000182294					Zbp1	3.21662e-08	0.380319	0.356	0.207	0.000900589	4.3055e-11	0.278248	0.65	0.452	1.20545e-06	0.329283	0.105823	2.3494e-08
Psmb9	3.06508e-09	0.396073	0.705	0.542	8.5816e-05			Ms4a6d	7.55728e-39	0.323227	0.656	0.505	2.11589e-34			Psmb8	3.30781e-30	0.382604	0.998	0.982	9.26121e-26					Fgl2	3.75014e-08	0.313556	0.243	0.12	0.00104996	5.46724e-12	0.340438	0.467	0.275	1.53072e-07	0.326997	0.106746	3.78517e-09
Rbm3	1.19783e-16	0.395234	0.971	0.93	3.35369e-12			Calr	8.82315e-57	0.320231	0.93	0.856	2.47031e-52			Prtn3	0.000192361	0.376694	0.875	0.833	1					Irf1	1.35447e-09	0.298521	0.219	0.091	3.79225e-05	3.9427e-11	0.314501	0.41	0.235	1.10388e-06	0.306511	0.0938854	1.04222e-09
H2-Q7	3.81172e-15	0.394548	0.144	0.024	1.06721e-10			Ly6i	1.87203e-37	0.319569	0.189	0.086	5.2413e-33			Lcn2	5.58151e-08	0.372065	0.299	0.175	0.00156271					Ms4a3	5.64696e-05	0.320766	0.19	0.108	1	0.0266099	0.278312	0.231	0.179	1	0.299539	0.089273	1
Hist1h2ap	0.00923888	0.381173	0.475	0.411	1			Pla2g7	8.88443e-30	0.308392	0.325	0.204	2.48746e-25			B2m	7.00832e-22	0.366919	1	1	1.96219e-17					Abi3	4.03978e-06	0.288992	0.26	0.148	0.113106	1.21893e-10	0.281299	0.398	0.217	3.41276e-06	0.285145	0.0812931	6.08627e-06
Zbp1	3.21662e-08	0.380319	0.356	0.207	0.000900589			Ptpn1	3.89093e-52	0.305482	0.97	0.929	1.08938e-47			Gda	5.7397e-10	0.361188	0.868	0.745	1.607e-05					Ldha	2.49537e-05	0.271689	0.73	0.622	0.698653	7.67191e-10	0.279829	0.935	0.879	2.14798e-05	0.275759	0.0760265	0.000181689
Tubb4b	2.90992e-05	0.379892	0.418	0.308	0.81472			C130026I21Rik	1.34943e-91	0.299386	0.209	0.049	3.77814e-87			Pla2g7	5.28724e-08	0.357684	0.345	0.203	0.00148032					Bcl3	2.088e-11	0.268334	0.19	0.063	5.84598e-07	3.13582e-12	0.272974	0.382	0.196	8.77966e-08	0.270654	0.0732482	1.62192e-12
Tagln2	5.74873e-08	0.363859	0.762	0.672	0.00160953			Ifitm1	1.42079e-48	0.293241	0.174	0.064	3.97794e-44			Hp	8.46859e-16	0.351252	0.982	0.968	2.37103e-11					Trf	0.201473	-0.285482	0.295	0.307	1	0.000804332	-0.264208	0.537	0.602	1	-0.274845	0.0754268	1
Apobec3	3.76286e-13	0.358995	0.464	0.25	1.05352e-08			Cdkn2d	6.79845e-38	0.291284	0.815	0.701	1.90343e-33			Psmb9	2.3578e-16	0.348873	0.921	0.838	6.60136e-12					AI839979	0.000161451	-0.328218	0.489	0.551	1	4.2029e-06	-0.281724	0.831	0.833	0.117673	-0.304971	0.0924666	0.369475
Tuba1b	2.10505e-05	0.357914	0.675	0.579	0.589371			H2-D1	1.27821e-96	0.291127	1	1	3.57873e-92			C130026I21Rik	9.09473e-24	0.348707	0.238	0.042	2.54634e-19					Btg2	0.000685857	-0.27413	0.403	0.468	1	1.93095e-06	-0.387447	0.829	0.851	0.0540629	-0.330789	0.106211	0.211797
Gsr	7.09309e-11	0.357471	0.882	0.78	1.98592e-06			Abi3	3.78918e-54	0.290236	0.384	0.206	1.0609e-49			Tap1	1.69744e-12	0.348469	0.783	0.645	4.75248e-08					Hpgd	0.0176616	-0.297078	0.156	0.205	1	1.10872e-06	-0.461106	0.127	0.229	0.0310419	-0.379092	0.136984	0.138832
Tmem176a	4.82898e-07	0.347369	0.325	0.193	0.0135202			Gsr	3.62065e-64	0.286833	0.984	0.964	1.01371e-59			Fgl2	5.46724e-12	0.340438	0.467	0.275	1.53072e-07					Fos	5.3834e-10	-0.484575	0.686	0.777	1.50724e-05	7.65911e-10	-0.366817	0.882	0.885	2.1444e-05	-0.425696	0.17775	7.38629e-09
Marcksl1	4.91391e-05	0.337681	0.226	0.138	1			Fgl2	1.23586e-50	0.280731	0.469	0.292	3.46015e-46			Stat1	1.47781e-08	0.337484	0.729	0.563	0.000413758					Jun	3.6445e-05	-0.35001	0.58	0.646	1	3.49915e-16	-0.590268	0.606	0.747	9.79692e-12	-0.470139	0.2066	2.58139e-10
Rtp4	4.69575e-06	0.327641	0.175	0.087	0.131472			Pbx1	2.69887e-57	0.27338	0.302	0.143	7.5563e-53			Ccr1	1.57156e-09	0.324943	0.544	0.382	4.40006e-05
Ifi205	3.17105e-09	0.322423	0.125	0.036	8.87832e-05			Pnp	2.7832e-69	0.272811	0.981	0.95	7.79241e-65			Gsr	2.50902e-14	0.324364	0.986	0.961	7.02474e-10
Ms4a3	5.64696e-05	0.320766	0.19	0.108	1			Prtn3	2.97843e-23	0.271863	0.894	0.831	8.33901e-19			Pnp	4.27189e-16	0.321707	0.974	0.953	1.19604e-11
Sirpb1c	0.00931356	0.3192	0.466	0.401	1			Rsrp1	6.1501e-45	0.269795	0.977	0.945	1.72191e-40			Ly6i	9.18267e-07	0.320193	0.192	0.097	0.0257096
Pirb	2.67657e-05	0.315329	0.582	0.442	0.749387			Plin2	2.74261e-47	0.268298	0.925	0.834	7.67875e-43			Ifi30	3.18125e-14	0.317367	0.993	0.988	8.90685e-10
B2m	7.49593e-12	0.315198	0.998	0.996	2.09871e-07			Ldha	3.8406e-44	0.267883	0.941	0.879	1.07529e-39			Irf1	3.9427e-11	0.314501	0.41	0.235	1.10388e-06
Fam26f	2.20864e-08	0.31509	0.179	0.073	0.000618375			Stat1	1.55806e-28	0.256566	0.722	0.583	4.36225e-24			H2-D1	2.58286e-17	0.303694	1	1	7.23148e-13
Fgl2	3.75014e-08	0.313556	0.243	0.12	0.00104996			Zbp1	1.99534e-41	0.256088	0.655	0.475	5.58655e-37			Ptpn1	3.11375e-09	0.291902	0.975	0.929	8.71786e-05
Stmn1	0.000285672	0.306369	0.589	0.492	1			Bcl3	1.20758e-62	0.255282	0.399	0.212	3.38099e-58			Abi3	1.21893e-10	0.281299	0.398	0.217	3.41276e-06
Tppp3	0.000155449	0.30448	0.114	0.054	1			Ly6e	1.32906e-97	0.254019	1	1	3.7211e-93			Ldha	7.67191e-10	0.279829	0.935	0.879	2.14798e-05
Dtymk	1.38337e-06	0.303543	0.439	0.297	0.0387315			Tspo	4.82087e-87	0.252901	0.997	0.996	1.34975e-82			Ms4a3	0.0266099	0.278312	0.231	0.179	1
Psme2	1.46846e-07	0.302607	0.867	0.772	0.00411139			H2-M3	7.03013e-56	0.252317	0.563	0.37	1.9683e-51			Zbp1	4.3055e-11	0.278248	0.65	0.452	1.20545e-06
Irf1	1.35447e-09	0.298521	0.219	0.091	3.79225e-05			F10	8.48333e-32	0.252053	0.811	0.695	2.37516e-27			Il2rg	1.25319e-11	0.274349	0.31	0.149	3.50868e-07
Mafb	0.000185827	0.298273	0.156	0.087	1			Cd177	2.94941e-16	-0.255658	0.475	0.546	8.25776e-12			Bcl3	3.13582e-12	0.272974	0.382	0.196	8.77966e-08
Camk2d	6.11698e-10	0.294393	0.279	0.13	1.71263e-05			St8sia4	3.34724e-26	-0.262186	0.695	0.749	9.3716e-22			Ms4a6b	4.2361e-07	0.269344	0.954	0.917	0.0118602
Ube2s	0.00010898	0.290289	0.563	0.438	1			Zfp36	5.53796e-24	-0.266967	0.803	0.827	1.55052e-19			F10	2.81166e-07	0.265257	0.82	0.712	0.00787209
Abi3	4.03978e-06	0.288992	0.26	0.148	0.113106			Rhob	2.3992e-30	-0.274147	0.496	0.576	6.71727e-26			Ppp2cb	3.12751e-10	0.264932	0.762	0.63	8.7564e-06
Cfh	2.09358e-05	0.287751	0.224	0.128	0.586161			AI839979	8.41797e-32	-0.284323	0.813	0.843	2.35686e-27			Cdkn2d	2.16965e-06	0.264424	0.824	0.707	0.0607458
Top2a	7.73419e-05	0.287096	0.321	0.217	1			Clec2i	4.64378e-18	-0.290554	0.338	0.413	1.30017e-13			Ly6e	5.40295e-22	0.264291	1	1	1.51272e-17
Gbp3	4.55499e-07	0.285826	0.219	0.111	0.0127531			Ier5	2.16466e-21	-0.300495	0.596	0.64	6.06062e-17			Cebpb	1.49253e-10	0.262936	0.989	0.988	4.1788e-06
Ctsc	0.000178269	0.281086	0.892	0.883	1			Jund	6.94872e-26	-0.309891	0.666	0.716	1.9455e-21			Plin2	1.79467e-08	0.262466	0.905	0.835	0.000502473
Rrm2	4.02239e-05	0.276371	0.35	0.238	1			Ccl3	8.06869e-39	-0.326358	0.102	0.21	2.25907e-34			Bst1	1.11198e-08	0.259904	0.271	0.138	0.000311333
Irf7	2.01954e-05	0.27365	0.257	0.153	0.56543			Btg2	6.61546e-31	-0.332753	0.828	0.866	1.8522e-26			Tspo	1.0746e-16	0.257846	0.991	0.998	3.00866e-12
Ldha	2.49537e-05	0.271689	0.73	0.622	0.698653			S100a9	0.00225762	-0.338044	0.214	0.181	1			Hsp90aa1	9.5474e-06	0.255661	0.81	0.718	0.267308
Hspa8	2.99025e-10	0.270785	0.987	0.971	8.37211e-06			Fos	2.0257e-50	-0.378436	0.865	0.889	5.67157e-46			Cd300lf	1.90582e-15	0.253641	0.282	0.102	5.3359e-11
Bcl3	2.088e-11	0.268334	0.19	0.063	5.84598e-07			Klf4	1.96313e-66	-0.396733	0.786	0.848	5.49636e-62			Lpl	0.0132241	-0.262844	0.201	0.246	1
Tmem176b	0.000865507	0.268265	0.42	0.317	1			Hpgd	2.22036e-36	-0.520762	0.14	0.253	6.21657e-32			Trf	0.000804332	-0.264208	0.537	0.602	1
Wfdc17	0.0178964	0.268265	0.869	0.835	1			Jun	1.15736e-85	-0.577487	0.618	0.749	3.24037e-81			Erdr1	0.000117415	-0.264763	0.324	0.392	1
Ptma	4.17843e-05	0.267161	0.985	0.98	1											Bmyc	1.39535e-07	-0.268483	0.465	0.587	0.00390669
Mt1	0.000384669	0.262741	0.259	0.177	1											Camkk2	1.31115e-08	-0.270101	0.746	0.795	0.000367097
Hspa9	0.000175916	0.26239	0.369	0.258	1											AI839979	4.2029e-06	-0.281724	0.831	0.833	0.117673
Ak2	3.6099e-08	0.262349	0.43	0.268	0.0010107											Fabp5	0.000190826	-0.287851	0.688	0.733	1
Set	0.000651419	0.262284	0.578	0.472	1											Ier5	0.000178346	-0.299232	0.597	0.625	1
Pla2g16	7.0254e-06	0.261187	0.125	0.054	0.196697											Jund	0.000607956	-0.300873	0.674	0.695	1
Ranbp1	0.000355328	0.260855	0.724	0.638	1											Ccl3	4.39012e-09	-0.340437	0.099	0.215	0.000122914
Birc5	0.000460242	0.259357	0.441	0.34	1											Fos	7.65911e-10	-0.366817	0.882	0.885	2.1444e-05
Ran	0.00446593	0.259249	0.759	0.726	1											Btg2	1.93095e-06	-0.387447	0.829	0.851	0.0540629
Rbbp7	1.64325e-05	0.257512	0.428	0.307	0.460076											Klf4	2.1857e-14	-0.44457	0.773	0.844	6.11953e-10
Gapdh	1.26269e-07	0.256364	0.932	0.863	0.00353529											Hpgd	1.10872e-06	-0.461106	0.127	0.229	0.0310419
Pglyrp1	0.583844	0.252654	0.247	0.228	1											Jun	3.49915e-16	-0.590268	0.606	0.747	9.79692e-12
Cks1b	0.000163025	0.251741	0.527	0.417	1
Slamf8	1.24303e-06	0.250804	0.169	0.077	0.0348023
Smpdl3a	0.00108557	-0.252607	0.806	0.807	1
Serpinb10	0.0732894	-0.258715	0.222	0.252	1
Ankrd44	0.102322	-0.262175	0.268	0.284	1
Ypel3	0.000238473	-0.263154	0.481	0.558	1
Stk17b	0.0572166	-0.266652	0.241	0.267	1
Cfp	0.000758339	-0.266757	0.606	0.618	1
Plaur	0.000195365	-0.273153	0.329	0.405	1
Btg2	0.000685857	-0.27413	0.403	0.468	1
Stxbp6	0.0230488	-0.277754	0.293	0.327	1
Ubl3	0.000290014	-0.279488	0.511	0.563	1
Tsc22d3	0.00146108	-0.282221	0.352	0.405	1
Trf	0.201473	-0.285482	0.295	0.307	1
Rsrp1	3.90737e-07	-0.289074	0.867	0.867	0.0109399
Wsb1	6.10686e-05	-0.291403	0.435	0.496	1
Btg1	0.000307397	-0.293533	0.755	0.782	1
Lst1	1.49641e-08	-0.295289	0.829	0.909	0.000418966
Apoe	0.492751	-0.295621	0.356	0.365	1
Hpgd	0.0176616	-0.297078	0.156	0.205	1
Hmha1	0.000212838	-0.29899	0.599	0.633	1
Gdpd3	0.00781226	-0.299418	0.198	0.247	1
Mmp8	0.0127063	-0.300929	0.266	0.32	1
Lsp1	1.10843e-09	-0.30442	0.92	0.949	3.10339e-05
Lilrb4a	9.73712e-06	-0.310695	0.5	0.582	0.27262
Cyb5a	0.000890156	-0.316664	0.521	0.559	1
Dusp1	0.000404188	-0.318036	0.279	0.357	1
Aprt	1.26501e-05	-0.326289	0.766	0.772	0.354178
AI839979	0.000161451	-0.328218	0.489	0.551	1
Zeb2	8.5054e-07	-0.337505	0.702	0.765	0.0238134
Jun	3.6445e-05	-0.35001	0.58	0.646	1
Zfp36	0.000139921	-0.350597	0.401	0.472	1
Fn1	5.81713e-08	-0.390694	0.762	0.819	0.00162868
Tmcc1	2.60637e-05	-0.398184	0.54	0.608	0.729731
Lyz2	4.35242e-15	-0.403154	0.987	0.989	1.21859e-10
Capg	5.25779e-11	-0.409215	0.814	0.85	1.47208e-06
Clec2i	4.44464e-05	-0.455243	0.163	0.25	1
Fos	5.3834e-10	-0.484575	0.686	0.777	1.50724e-05
Chil3	2.06488e-05	-0.523134	0.471	0.563	0.578126

## Sheet: Table S2. Cluster markers
Table S2. Marker genes for Ly6Chi monocyte clusters.
cluster	gene	p_val	avg_log2FC	pct.1	pct.2	p_val_adj
0	Ifitm6	0	0.869903	0.976	0.846	0
0	Lyz2	0	0.714716	1	0.997	0
0	Fn1	5.40299e-279	0.831777	0.988	0.887	1.51273e-274
0	Cybb	3.54145e-273	0.68274	0.991	0.963	9.91535e-269
0	Wfdc17	4.09113e-203	0.682692	0.956	0.805	1.14543e-198
0	Ccl6	3.44583e-202	0.65555	0.983	0.874	9.64764e-198
0	Tmcc1	1.15766e-170	0.633909	0.856	0.689	3.24122e-166
0	Slfn1	3.13605e-160	0.630978	0.737	0.478	8.78032e-156
0	Itgam	6.46872e-158	0.636637	0.75	0.562	1.81111e-153
0	Chil3	8.50146e-62	0.709858	0.815	0.762	2.38024e-57
1	H2afx	0	2.68203	0.993	0.446	0
1	Ube2c	0	2.5178	0.962	0.396	0
1	Top2a	0	2.4069	0.994	0.292	0
1	Tubb5	0	2.06897	0.999	0.83	0
1	Mki67	0	2.04562	0.983	0.326	0
1	Hist1h1b	0	2.00242	0.872	0.269	0
1	Hist1h2ap	0	1.99375	0.885	0.263	0
1	Birc5	0	1.98848	0.992	0.361	0
1	Nusap1	0	1.93573	0.971	0.14	0
1	Stmn1	0	1.92587	1	0.554	0
2	Apoe	0	2.49901	0.934	0.464	0
2	Gngt2	3.27219e-241	1.58234	0.835	0.488	9.16147e-237
2	Ccl6	1.23092e-232	1.02806	0.996	0.891	3.44633e-228
2	Sirpb1c	1.41648e-221	1.06615	0.772	0.34	3.96586e-217
2	Clec4a3	1.64764e-213	1.0208	0.934	0.64	4.61306e-209
2	Wfdc17	7.75639e-204	1.10422	0.98	0.829	2.17164e-199
2	Fyb	3.30742e-190	1.03037	0.9	0.751	9.26011e-186
2	Pla2g7	7.28833e-182	0.987091	0.554	0.193	2.04059e-177
2	AF251705	2.61664e-166	0.93443	0.674	0.326	7.32607e-162
2	Tppp3	4.32349e-103	1.05668	0.263	0.07	1.21049e-98
3	Mcm6	0	1.548	0.954	0.3	0
3	Mcm3	0	1.53596	0.954	0.352	0
3	Mcm5	0	1.46076	0.952	0.386	0
3	Dut	0	1.37447	0.958	0.376	0
3	Mcm7	0	1.29287	0.948	0.371	0
3	Lig1	0	1.22238	0.856	0.262	0
3	Tipin	0	1.21579	0.962	0.356	0
3	Slbp	0	1.20865	0.983	0.56	0
3	Mcm2	0	1.20017	0.885	0.219	0
3	Rrm2	1.92047e-239	1.18656	0.863	0.344	5.37692e-235
4	Cd74	0	4.664	0.993	0.62	0
4	H2-Aa	0	4.40132	0.91	0.166	0
4	H2-Ab1	0	4.24987	0.929	0.173	0
4	H2-Eb1	0	3.78859	0.806	0.091	0
4	H2-DMb1	0	1.89449	0.946	0.634	0
4	H2-DMa	3.61616e-234	1.20411	0.976	0.883	1.01245e-229
4	Tmem176b	6.03261e-119	1.48863	0.77	0.504	1.68901e-114
4	AW112010	2.3905e-95	1.48664	0.693	0.447	6.69292e-91
4	Apoe	8.3297e-88	1.8703	0.727	0.507	2.33215e-83
4	Tmem176a	2.8096e-73	1.23067	0.607	0.379	7.86631e-69
5	Mpo	0	4.42888	0.989	0.458	0
5	Elane	0	4.26817	0.998	0.673	0
5	Prtn3	0	3.67971	0.995	0.793	0
5	Ctsg	0	3.43772	0.985	0.462	0
5	Ms4a3	0	2.79811	0.971	0.14	0
5	Mif	0	1.90595	0.981	0.57	0
5	Nkg7	0	1.85347	0.797	0.081	0
5	Srgn	2.27613e-190	1.7317	0.985	0.856	6.3727e-186
5	S100a8	1.63599e-12	3.72648	0.481	0.309	4.58045e-08
5	S100a9	7.48771e-06	3.77499	0.266	0.175	0.209641
6	Ccnb2	1.91623e-223	1.55302	0.968	0.444	5.36505e-219
6	Cenpa	1.38854e-162	1.44478	0.932	0.481	3.88763e-158
6	Cdkn3	3.05033e-138	1.06247	0.766	0.315	8.54031e-134
6	Hmgb2	9.82669e-131	1.08186	1	0.981	2.75128e-126
6	Hist1h2bc	5.08767e-123	0.985524	0.593	0.193	1.42445e-118
6	Cks1b	2.53e-77	0.824237	0.888	0.508	7.08349e-73
6	Nucks1	1.30175e-76	0.805239	0.906	0.593	3.64463e-72
6	Birc5	1.40257e-75	0.812874	0.9	0.47	3.92693e-71
6	Ptms	6.9967e-70	0.904338	0.826	0.572	1.95894e-65
6	Cdc20	7.15164e-63	1.04817	0.611	0.321	2.00232e-58
7	Ifit3	0	3.18542	0.908	0.073	0
7	Ifit1	7.79407e-297	2.80671	0.784	0.056	2.18218e-292
7	Ifit2	6.93732e-291	2.06016	0.706	0.044	1.94231e-286
7	Rsad2	5.46816e-221	2.20869	0.66	0.053	1.53098e-216
7	Isg15	1.15663e-137	3.05537	0.98	0.278	3.23832e-133
7	Cxcl10	2.68033e-133	3.18201	0.51	0.053	7.50439e-129
7	Usp18	6.30295e-107	2.05479	0.81	0.2	1.7647e-102
7	Ifi47	1.78251e-97	2.45214	0.974	0.464	4.99068e-93
7	Irf7	4.92175e-92	2.64079	0.974	0.492	1.37799e-87
7	Ifi204	8.02827e-83	2.06592	0.974	0.609	2.24775e-78
8	Fcer1a	0	2.90679	0.25	0	0
8	Cd3g	0	2.45303	0.712	0.001	0
8	Ltb	2.03924e-287	2.45032	0.808	0.021	5.70946e-283
8	Ccl5	2.8499e-163	4.96485	0.596	0.021	7.97915e-159
8	Nkg7	6.47956e-45	2.60657	0.731	0.131	1.81415e-40
8	Mcpt8	5.61079e-33	4.67232	0.269	0.022	1.57091e-28
8	Ccl3	2.53621e-10	2.67125	0.442	0.158	7.10088e-06
8	Cd63	1.52897e-09	3.52931	0.269	0.071	4.28081e-05
8	Cd9	1.82699e-07	2.47768	0.404	0.177	0.00511521
8	Ifitm1	2.1023e-05	4.10756	0.269	0.11	0.588603

## Sheet: Table S3. AW+ vs. AW- DEG
Table S3A. DEGs for AW+ versus AW- Ly6Chi monocytes from male mice.								Table S3B. DEGs for AW+ versus AW- Ly6Chi monocytes from female mice.
gene	p_val	avg_log2FC	pct.1	pct.2	p_val_adj			gene	p_val	avg_log2FC	pct.1	pct.2	p_val_adj
AW112010	1.43664e-247	2.93619	1	0	4.02232e-243			AW112010	0	1.82775	1	0	0
H2-Ab1	2.55502e-13	1.85563	0.248	0.097	7.15355e-09			Cd74	1.58465e-25	1.36787	0.738	0.654	4.4367e-21
H2-Eb1	2.0937e-14	1.75852	0.184	0.05	5.86194e-10			H2-Aa	1.3657e-36	1.28197	0.313	0.193	3.8237e-32
H2-Aa	1.19428e-12	1.66274	0.225	0.085	3.34374e-08			H2-Ab1	7.40452e-42	1.23419	0.325	0.193	2.07312e-37
Prss34	0.165474	1.64132	0.101	0.077	1			H2-Eb1	5.3991e-38	1.19259	0.222	0.113	1.51164e-33
Cd74	2.63262e-07	1.57005	0.496	0.378	0.0073708			Elane	9.69043e-09	0.48914	0.763	0.71	0.000271313
Mcpt8	0.393836	1.12533	0.093	0.106	1			Prtn3	7.09043e-17	0.462886	0.887	0.835	1.98518e-12
Ly6i	5.10155e-13	1.07177	0.18	0.054	1.42833e-08			Ctsg	4.33102e-12	0.409584	0.562	0.488	1.2126e-07
Isg15	3.40267e-11	0.804947	0.231	0.093	9.52679e-07			Gbp2	3.19582e-39	0.409359	0.279	0.155	8.94766e-35
Ifi47	1.03934e-09	0.684369	0.343	0.197	2.90995e-05			Mpo	2.41303e-09	0.402289	0.56	0.482	6.756e-05
Gngt2	2.39066e-06	0.68087	0.55	0.417	0.0669336			H2-DMb1	7.36253e-24	0.37427	0.754	0.643	2.06136e-19
Plac8	1.65406e-19	0.678318	0.992	0.981	4.63105e-15			H2-Q7	5.82328e-44	0.354647	0.362	0.217	1.6304e-39
Gbp2	3.20786e-19	0.676856	0.174	0.028	8.98136e-15			Ms4a3	1.39734e-15	0.292861	0.253	0.176	3.91228e-11
Irf7	2.49133e-09	0.6567	0.281	0.143	6.97523e-05			Mif	2.48557e-21	0.287038	0.667	0.568	6.95911e-17
Fcgr1	2.77263e-16	0.583288	0.293	0.109	7.76281e-12			H2-K1	3.05481e-32	0.26403	0.999	0.995	8.55286e-28
Zbp1	3.14647e-11	0.563343	0.372	0.205	8.80949e-07			Psmb9	9.99558e-48	0.260846	0.917	0.845	2.79856e-43
Stat1	4.97796e-08	0.549679	0.353	0.223	0.00139373			Ly6i	8.63304e-22	0.258452	0.175	0.096	2.41708e-17
Rtp4	5.22644e-09	0.528312	0.192	0.081	0.00014633			Psmb8	2.24791e-79	0.256182	0.996	0.989	6.29369e-75
Aif1	2.00727e-09	0.488305	0.574	0.405	5.61994e-05			2810417H13Rik	7.27774e-12	0.25004	0.596	0.527	2.03762e-07
Ifi205	2.13844e-14	0.470058	0.145	0.028	5.9872e-10			Btg2	7.75734e-22	-0.257754	0.831	0.865	2.1719e-17
H2-K1	1.15687e-11	0.44835	0.907	0.818	3.23902e-07			Fn1	3.92433e-35	-0.305432	0.918	0.956	1.09873e-30
Fgl2	5.93602e-10	0.444385	0.254	0.12	1.66197e-05
Psmb9	1.92193e-10	0.440361	0.702	0.553	5.38102e-06
Abi3	3.52127e-09	0.435091	0.279	0.143	9.85886e-05
Psmb8	1.24745e-15	0.424811	0.93	0.886	3.49262e-11
H2-DMb1	0.000104045	0.419015	0.537	0.425	1
Gbp3	8.18913e-10	0.416027	0.236	0.106	2.29279e-05
Ms4a6d	1.6039e-06	0.391632	0.463	0.331	0.0449061
Mnda	1.11274e-06	0.383826	0.438	0.3	0.0311545
H2-T22	4.2968e-09	0.383327	0.339	0.191	0.000120302
Ifi27l2a	0.000146094	0.379092	0.715	0.619	1
Phf11b	6.06354e-07	0.368542	0.202	0.101	0.0169767
B2m	3.51836e-15	0.365681	1	0.995	9.8507e-11
Pyhin1	2.70222e-05	0.352255	0.498	0.377	0.756568
Fam26f	1.47177e-08	0.345899	0.184	0.075	0.000412066
Bst2	0.00011643	0.344905	0.554	0.431	1
Ctsc	2.33653e-08	0.34471	0.919	0.865	0.000654181
Samhd1	0.000480119	0.329109	0.789	0.715	1
Oasl2	1.40615e-05	0.328717	0.143	0.067	0.393693
Ube2l6	2.56017e-05	0.325226	0.252	0.153	0.716797
Ifi204	9.89367e-05	0.324361	0.37	0.261	1
H2-D1	3.80997e-10	0.324084	1	0.983	1.06671e-05
H2-Q7	1.56778e-09	0.320574	0.132	0.039	4.38948e-05
Slfn1	0.000298251	0.316542	0.312	0.223	1
Ms4a4c	0.00309793	0.313724	0.868	0.837	1
Tap1	2.09377e-07	0.308828	0.368	0.226	0.00586213
Cfh	1.89237e-05	0.303841	0.227	0.132	0.529824
H2-M3	2.86841e-07	0.303186	0.25	0.136	0.00803097
Glrx	1.87487e-08	0.301327	0.531	0.358	0.000524927
Psme2	1.53353e-07	0.299035	0.878	0.77	0.00429359
Ear2	0.0269371	0.298758	0.246	0.19	1
H2-DMa	0.000274206	0.297454	0.816	0.699	1
2810417H13Rik	0.00324775	0.28989	0.498	0.431	1
Sp140	2.58036e-06	0.28986	0.267	0.159	0.0722449
Ms4a6b	1.44764e-05	0.284892	0.808	0.696	0.405311
Hist1h2ap	0.545105	0.283856	0.436	0.44	1
Tmem176a	6.71973e-05	0.281697	0.312	0.209	1
Sirpb1c	0.0405467	0.280586	0.457	0.41	1
Ccl2	0.00264217	0.277953	0.118	0.069	1
Mthfd2	3.49676e-06	0.267476	0.318	0.201	0.0979022
H2-T23	0.000160166	0.26386	0.665	0.564	1
Xaf1	4.01393e-05	0.262813	0.244	0.151	1
Prtn3	0.000854414	0.261582	0.566	0.475	1
Ly6e	3.93303e-10	0.260741	0.971	0.949	1.10117e-05
Lgals3bp	7.15841e-07	0.260671	0.151	0.065	0.0200421
Sp110	1.14871e-05	0.259974	0.508	0.376	0.321616
Psme1	1.91965e-05	0.257095	0.779	0.654	0.537464
Pla2g16	1.24137e-07	0.256833	0.136	0.051	0.00347557
Selenbp1	0.00598978	-0.250452	0.149	0.199	1
Cd177	0.00348169	-0.262558	0.314	0.389	1
Lsp1	1.93355e-06	-0.26628	0.94	0.934	0.0541356
Hmha1	0.00176202	-0.280103	0.601	0.63	1
Ifitm1	1.89117e-05	-0.303477	0.124	0.055	0.529491
Fn1	5.15292e-08	-0.445632	0.754	0.821	0.00144271
S100a8	0.00927602	-0.931472	0.384	0.31	1
S100a9	0.745018	-1.3191	0.101	0.094	1

## Sheet: Table S4. Antibodies + primers
Table S4A. Flow cytometry antibodies.					Table S4B. Cell hashing antibodies for scRNAseq.					Table S4C. qRT-PCR primers.
Antibody	Source	Identifier			Antibody	Source	Identifier			Gene	Forward (5' > 3')	Reverse (5' < 3')	NCBI Gene ID
Rat anti-mouse CD117 (c-kit; clone ACK2) BV650	BioLegend	Cat#135125; RRID: AB_2562446			TotalSeq-A0301 anti-mouse Hashtag 1 Antibody	BioLegend	Cat# 155801; RRID:AB_2750032			Aw112010	GATGCAACAATACCTGGCGT	TGACGACCTGGGTCTGGTAT	NR_102366.1
Rat anti-mouse Ly6G antibody (clone 1A8) BV421	BioLegend	Cat# 127627; RRID:AB_10897944			TotalSeq-A0302 anti-mouse Hashtag 2 Antibody	BioLegend	Cat# 155803; RRID:AB_2750033			18s rRNA	GTAACCCGTTGAACCCCATT	CCATCCAATCGGTAGTAGCG	NR_003278.3
Rat anti-mouse CD11b (clone M1/70) BUV395	BD Biosciences	Cat# 563553; RRID:AB_2738276			TotalSeq-A0303 anti-mouse Hashtag 3 Antibody	BioLegend	Cat# 155805; RRID:AB_2750034
Rat anti-mouse CD115 (CSF-1R; clone AFS98) PE	BioLegend	Cat# 135506; RRID:AB_1937253			TotalSeq-A0304 anti-mouse Hashtag 4 Antibody	BioLegend	Cat# 155807; RRID:AB_2750035
Rat anti-mouse Ly6C (clone HK1.4) PerCP/Cyanine5.5	BioLegend	Cat# 128012; RRID:AB_1659241			TotalSeq-A0305 anti-mouse Hashtag 5 Antibody	BioLegend	Cat# 155809; RRID:AB_2750036
Rat anti-mouse/human CD45R/B220 (clone RA3-6B2) FITC	BioLegend	Cat# 103206; RRID:AB_312991			TotalSeq-A0306 anti-mouse Hashtag 6 Antibody	BioLegend	Cat# 155811; RRID:AB_2750037
Armenian Hamster anti-mouse CD3ε (clone 145-2C11) APC	BioLegend	Cat# 100312; RRID:AB_312677			TotalSeq-A0307 anti-mouse Hashtag 7 Antibody	BioLegend	Cat# 155813; RRID:AB_2750039
Rat anti-mouse I-A/I-E (MHCII; clone M5/114.15.2) AF700	BioLegend	Cat# 107622; RRID:AB_493727			TotalSeq-A0308 anti-mouse Hashtag 8 Antibody	BioLegend	Cat# 155815; RRID:AB_2750040
Rat anti-mouse CD117 (c-Kit; clone 2B8) BV421	BioLegend	Cat# 105828; RRID:AB_11204256			TotalSeq-A0309 anti-mouse Hashtag 9 Antibody	BioLegend	Cat# 155817; RRID:AB_2750042
Rat anti-mouse CD16/32 (FcγR; clone 93) BV510	BioLegend	Cat# 101333; RRID:AB_2563692			TotalSeq-A0310 anti-mouse Hashtag 10 Antibody	BioLegend	Cat# 155819; RRID:AB_2750043
Rat anti-mouse CD135 (Flt3; clone A2F10) PE	BioLegend	Cat# 135306; RRID:AB_1877217
Rat anti-mouse CD115 (CSF-1R; clone AFS98) APC	BioLegend	Cat# 135510; RRID:AB_2085221
Rat anti-mouse Ly6C (clone AL-21) APC-Cy7	BD Biosciences	Cat# 560596; RRID:AB_1727555
Rat anti-mouse CD74 (CLIP; clone In1/CD74) AF647	BioLegend	Cat# 151003; RRID:AB_2632608
Armenian Hamster anti-mouse CD11c (clone N418) BV510	BioLegend	Cat# 117353; RRID:AB_2686978
Rat anti-mouse Ly6G (clone 1A8) Biotin	BioLegend	Cat# 127603; RRID:AB_1186105
Armenian Hamster anti-mouse CD3ε (clone 145-2C11) Biotin	BioLegend	Cat# 100303; RRID:AB_312668
Rat anti-mouse/human CD45R/B220 (clone RA3-6B2) Biotin	BioLegend	Cat# 103203; RRID:AB_312988
Rat anti-mouse Ly-6G (clone 1A8) APC	BioLegend	Cat# 127614; RRID:AB_2227348
Rat anti-mouse/human CD11b (clone M1/70) PE	BioLegend	Cat# 101208; RRID:AB_312791
